# Supplementary material for: Unlocking the Secrets of Roman Chamomile (Anthemis nobilis L.) Essential Oil: Structural Elucidation and Acute Toxicity of New Esters
Source: Molecules. 2026 Jan 12;31(2):256. doi: 10.3390/molecules31020256 (PMC12843988; doi:10.3390/molecules31020256)
Supplement: Supplementary file 1 [file molecules-31-00256-s001.zip]

Archive with 1 entries (1 files):
- molecules-4048807-supplementary.pdf
